# Supplementary material for: Dual Defect-Engineered BiVO4 Nanosheets for Efficient Peroxymonosulfate Activation
Source: Nanomaterials (Basel). 2025 Feb 28;15(5):373. doi: 10.3390/nano15050373 (PMC11902240; doi:10.3390/nano15050373)
Supplement: Supplementary file 1 [file nanomaterials-15-00373-s001.zip]

Archive with 1 entries (1 files):
- nanomaterials-3491874-supplementary.pdf
